# Supplementary material for: Design, Synthesis, and Biological Evaluation of Small-Molecule-Based Radioligands with Improved Pharmacokinetic Properties for Imaging of Programmed Death Ligand 1
Source: J Med Chem. 2023 Dec 1;66(23):15894–915. doi: 10.1021/acs.jmedchem.3c01355 (PMC10726354; doi:10.1021/acs.jmedchem.3c01355)
Supplement: Supplementary file 2 — jm3c01355_si_002.csv [file jm3c01355_si_002.csv]

Name	SMILE	KD [nM], saturation binding assay	KD [nM], real-time ligand binding (LigandTracer)
16	O=C([C@@H](NC(OCC1C(C=CC=C2)=C2C3=C1C=CC=C3)=O)CS(=O)(O)=O)N4CCN(CCCN=[N+]=[N-])CC4
21	O=P(OCC)(OCC)C[C@H](NC(OCC1C(C=CC=C2)=C2C3=C1C=CC=C3)=O)C(O)=O
18	O=C([C@@H](NC(OCC1C(C=CC=C2)=C2C3=C1C=CC=C3)=O)CP(O)(O)=O)N4CCN(CCCN=[N+]=[N-])CC4
20	O=C(N[C@@H](CS(=O)(O)=O)C(O)=O)[C@@H](NC(OCC1C(C=CC=C2)=C2C3=C1C=CC=C3)=O)CS(=O)(O)=O
17	O=C(N[C@H](C(N(CC1)CCN1CCCN=[N+]=[N-])=O)CS(=O)(O)=O)[C@@H](NC(OCC2C(C=CC=C3)=C3C4=C2C=CC=C4)=O)CS(=O)(O)=O
23	O=C(N1CCN(CCCN=[N+]=[N-])CC1)CC[C@H](C(OC(C)(C)C)=O)N2CCN(CC(OC(C)(C)C)=O)CCN(CC(OC(C)(C)C)=O)CC2
37	CC1=C(COC2=CC(OCC3=CN=CC(C#N)=C3)=C(CN[C@@H](CS(=O)(O)=O)C(O)=O)C=C2Cl)C=CC=C1C4=CC=CC(OCC#C)=C4C
38	CC1=C(COC2=CC(OCC3=CN=CC(S(=O)(C)=O)=C3)=C(CN[C@@H](CS(=O)(O)=O)C(O)=O)C=C2Cl)C=CC=C1C4=CC=CC(OCC#C)=C4C
13	CC1=C(COC2=CC(OCC3=CN=CC(C#N)=C3)=C(CN[C@@H](CS(=O)(O)=O)C(NCCS(=O)(O)=O)=O)C=C2Cl)C=CC=C1C4=CC=CC(OCC#C)=C4C
14	CC1=C(COC2=CC(OCC3=CN=CC(S(=O)(C)=O)=C3)=C(CN[C@@H](CS(=O)(O)=O)C(NCCS(=O)(O)=O)=O)C=C2Cl)C=CC=C1C4=CC=CC(OCC#C)=C4C
15	CC1=C(COC2=CC(OCC3=CN=CC(S(=O)(C)=O)=C3)=C(CN[C@@H](CS(=O)(O)=O)C(NCCP(OCC)(OCC)=O)=O)C=C2Cl)C=CC=C1C4=CC=CC(OCC#C)=C4C
39	CC1=C(COC2=CC(OCC3=CN=CC(C#N)=C3)=C(CN[C@@H](CS(=O)(O)=O)C(NCCS(=O)(O)=O)=O)C=C2Cl)C=CC=C1C4=CC=CC(OCC5=CN(CCCN6CCN(C([C@H](CS(=O)(O)=O)NC(OCC7C(C=CC=C8)=C8C9=C7C=CC=C9)=O)=O)CC6)N=N5)=C4C
40	CC1=C(COC2=CC(OCC3=CN=CC(C#N)=C3)=C(CN[C@@H](CS(=O)(O)=O)C(NCCS(=O)(O)=O)=O)C=C2Cl)C=CC=C1C4=CC=CC(OCC5=CN(CCCN6CCN(C([C@H](CS(=O)(O)=O)NC([C@@H](NC(OCC7C(C=CC=C8)=C8C9=C7C=CC=C9)=O)CS(=O)(O)=O)=O)=O)CC6)N=N5)=C4C
41	CC1=C(COC2=CC(OCC3=CN=CC(S(=O)(C)=O)=C3)=C(CN[C@@H](CS(=O)(O)=O)C(NCCS(=O)(O)=O)=O)C=C2Cl)C=CC=C1C4=CC=CC(OCC5=CN(CCCN6CCN(C([C@H](CS(=O)(O)=O)NC(OCC7C(C=CC=C8)=C8C9=C7C=CC=C9)=O)=O)CC6)N=N5)=C4C
42	CC1=C(COC2=CC(OCC3=CN=CC(S(=O)(C)=O)=C3)=C(CN[C@@H](CS(=O)(O)=O)C(NCCP(OCC)(OCC)=O)=O)C=C2Cl)C=CC=C1C4=CC=CC(OCC5=CN(CCCN6CCN(C([C@H](CS(=O)(O)=O)NC(OCC7C(C=CC=C8)=C8C9=C7C=CC=C9)=O)=O)CC6)N=N5)=C4C
43	CC1=C(COC2=CC(OCC3=CN=CC(S(=O)(C)=O)=C3)=C(CN[C@@H](CS(=O)(O)=O)C(NCCP(OCC)(OCC)=O)=O)C=C2Cl)C=CC=C1C4=CC=CC(OCC5=CN(CCCN6CCN(C([C@H](CP(OCC)(OCC)=O)NC(OCC7C(C=CC=C8)=C8C9=C7C=CC=C9)=O)=O)CC6)N=N5)=C4C
44	CC1=C(COC2=CC(OCC3=CN=CC(C#N)=C3)=C(CN[C@@H](CS(=O)(O)=O)C(NCCS(=O)(O)=O)=O)C=C2Cl)C=CC=C1C4=CC=CC(OCC5=CN(CCCN6CCN(C([C@H](CS(=O)(O)=O)N)=O)CC6)N=N5)=C4C
45	CC1=C(COC2=CC(OCC3=CN=CC(C#N)=C3)=C(CN[C@@H](CS(=O)(O)=O)C(NCCS(=O)(O)=O)=O)C=C2Cl)C=CC=C1C4=CC=CC(OCC5=CN(CCCN6CCN(C([C@H](CS(=O)(O)=O)NC([C@@H](N)CS(=O)(O)=O)=O)=O)CC6)N=N5)=C4C
46	CC1=C(COC2=CC(OCC3=CN=CC(S(=O)(C)=O)=C3)=C(CN[C@@H](CS(=O)(O)=O)C(NCCS(=O)(O)=O)=O)C=C2Cl)C=CC=C1C4=CC=CC(OCC5=CN(CCCN6CCN(C([C@H](CS(=O)(O)=O)N)=O)CC6)N=N5)=C4C
47	CC1=C(COC2=CC(OCC3=CN=CC(S(=O)(C)=O)=C3)=C(CN[C@@H](CS(=O)(O)=O)C(NCCP(OCC)(OCC)=O)=O)C=C2Cl)C=CC=C1C4=CC=CC(OCC5=CN(CCCN6CCN(C([C@H](CS(=O)(O)=O)N)=O)CC6)N=N5)=C4C
48	CC1=C(COC2=CC(OCC3=CN=CC(S(=O)(C)=O)=C3)=C(CN[C@@H](CS(=O)(O)=O)C(NCCP(OCC)(OCC)=O)=O)C=C2Cl)C=CC=C1C4=CC=CC(OCC5=CN(CCCN6CCN(C([C@H](CP(OCC)(OCC)=O)N)=O)CC6)N=N5)=C4C
7	CC1=C(COC2=CC(OCC3=CN=CC(C#N)=C3)=C(CN[C@@H](CS(=O)(O)=O)C(NCCS(=O)(O)=O)=O)C=C2Cl)C=CC=C1C4=CC=CC(OCC5=CN(CCCN6CCN(C([C@H](CS(=O)(O)=O)NC(CC[C@H](C(OC(C)(C)C)=O)N7CCN(CC(OC(C)(C)C)=O)CCN(CC(OC(C)(C)C)=O)CC7)=O)=O)CC6)N=N5)=C4C
8	CC1=C(COC2=CC(OCC3=CN=CC(C#N)=C3)=C(CN[C@@H](CS(=O)(O)=O)C(NCCS(=O)(O)=O)=O)C=C2Cl)C=CC=C1C4=CC=CC(OCC5=CN(CCCN6CCN(C([C@H](CS(=O)(O)=O)NC([C@@H](NC(CC[C@H](C(OC(C)(C)C)=O)N7CCN(CC(OC(C)(C)C)=O)CCN(COC(C(C)(C)C)=O)CC7)=O)CS(=O)(O)=O)=O)=O)CC6)N=N5)=C4C
9	CC1=C(COC2=CC(OCC3=CN=CC(S(=O)(C)=O)=C3)=C(CN[C@@H](CS(=O)(O)=O)C(NCCS(=O)(O)=O)=O)C=C2Cl)C=CC=C1C4=CC=CC(OCC5=CN(CCCN6CCN(C([C@H](CS(=O)(O)=O)NC(CC[C@H](C(OC(C)(C)C)=O)N7CCN(CC(OC(C)(C)C)=O)CCN(CC(OC(C)(C)C)=O)CC7)=O)=O)CC6)N=N5)=C4C
11	CC1=C(COC2=CC(OCC3=CN=CC(S(=O)(C)=O)=C3)=C(CN[C@@H](CS(=O)(O)=O)C(NCCP(O)(O)=O)=O)C=C2Cl)C=CC=C1C4=CC=CC(OCC5=CN(CCCN6CCN(C([C@H](CS(=O)(O)=O)NC(CC[C@H](C(OC(C)(C)C)=O)N7CCN(CC(OC(C)(C)C)=O)CCN(CC(OC(C)(C)C)=O)CC7)=O)=O)CC6)N=N5)=C4C
12	CC1=C(COC2=CC(OCC3=CN=CC(S(=O)(C)=O)=C3)=C(CN[C@@H](CS(=O)(O)=O)C(NCCP(O)(O)=O)=O)C=C2Cl)C=CC=C1C4=CC=CC(OCC5=CN(CCCN6CCN(C([C@H](CP(O)(O)=O)NC(CC[C@H](C(OC(C)(C)C)=O)N7CCN(CC(OC(C)(C)C)=O)CCN(CC(OC(C)(C)C)=O)CC7)=O)=O)CC6)N=N5)=C4C
1	CC1=C(COC2=CC(OCC3=CN=CC(C#N)=C3)=C(CN[C@@H](CS(=O)(O)=O)C(NCCS(=O)(O)=O)=O)C=C2Cl)C=CC=C1C4=CC=CC(OCC5=CN(CCCN6CCN(C([C@H](CS(=O)(O)=O)NC(CC[C@H](C(O)=O)N7CCN(CC(O)=O)CCN(CC(O)=O)CC7)=O)=O)CC6)N=N5)=C4C
2	CC1=C(COC2=CC(OCC3=CN=CC(C#N)=C3)=C(CN[C@@H](CS(=O)(O)=O)C(NCCS(=O)(O)=O)=O)C=C2Cl)C=CC=C1C4=CC=CC(OCC5=CN(CCCN6CCN(C([C@H](CS(=O)(O)=O)NC([C@@H](NC(CC[C@H](C(O)=O)N7CCN(CC(O)=O)CCN(CC(O)=O)CC7)=O)CS(=O)(O)=O)=O)=O)CC6)N=N5)=C4C.O=S(O)=O
3	CC1=C(COC2=CC(OCC3=CN=CC(S(=O)(C)=O)=C3)=C(CN[C@@H](CS(=O)(O)=O)C(NCCS(=O)(O)=O)=O)C=C2Cl)C=CC=C1C4=CC=CC(OCC5=CN(CCCN6CCN(C([C@H](CS(=O)(O)=O)NC(CC[C@H](C(O)=O)N7CCN(CC(O)=O)CCN(CC(O)=O)CC7)=O)=O)CC6)N=N5)=C4C
5	CC1=C(COC2=CC(OCC3=CN=CC(S(=O)(C)=O)=C3)=C(CN[C@@H](CS(=O)(O)=O)C(NCCP(O)(O)=O)=O)C=C2Cl)C=CC=C1C4=CC=CC(OCC5=CN(CCCN6CCN(C([C@H](CS(=O)(O)=O)NC(CC[C@H](C(O)=O)N7CCN(CC(O)=O)CCN(CC(O)=O)CC7)=O)=O)CC6)N=N5)=C4C
6	CC1=C(COC2=CC(OCC3=CN=CC(S(=O)(C)=O)=C3)=C(CN[C@@H](CS(=O)(O)=O)C(NCCP(O)(O)=O)=O)C=C2Cl)C=CC=C1C4=CC=CC(OCC5=CN(CCCN6CCN(C([C@H](CP(O)(O)=O)NC(CC[C@H](C(O)=O)N7CCN(CC(O)=O)CCN(CC(O)=O)CC7)=O)=O)CC6)N=N5)=C4C
10	CC1=C(COC2=CC(OCC3=CN=CC(S(=O)(C)=O)=C3)=C(CN[C@@H](CS(=O)(O)=O)C(NCCP(O)(O)=O)=O)C=C2Cl)C=CC=C1C4=CC=CC(OCC5=CN(CCCN6CCN(C(CC[C@H](C(OC(C)(C)C)=O)N7CCN(CC(OC(C)(C)C)=O)CCN(CC(OC(C)(C)C)=O)CC7)=O)CC6)N=N5)=C4C
4	CC1=C(COC2=CC(OCC3=CN=CC(S(=O)(C)=O)=C3)=C(CN[C@@H](CS(=O)(O)=O)C(NCCP(O)(O)=O)=O)C=C2Cl)C=CC=C1C4=CC=CC(OCC5=CN(CCCN6CCN(C(CC[C@H](C(O)=O)N7CCN(CC(O)=O)CCN(CC(O)=O)CC7)=O)CC6)N=N5)=C4C
[64Cu]Cu-1	CC1=C(COC2=CC(OCC3=CN=CC(C#N)=C3)=C(CN[C@@H](CS(=O)(O)=O)C(NCCS(=O)(O)=O)=O)C=C2Cl)C=CC=C1C4=CC=CC(OCC5=CN(CCCN6CCN(C([C@H](CS(=O)(O)=O)NC(CC[C@H](C(O)=O)N7CCN(CC(O)=O)CCN(CC(O)=O)CC7)=O)=O)CC6)N=N5)=C4C.[64Cu+2]	80.5	60.2
[64Cu]Cu-2	CC1=C(COC2=CC(OCC3=CN=CC(C#N)=C3)=C(CN[C@@H](CS(=O)(O)=O)C(NCCS(=O)(O)=O)=O)C=C2Cl)C=CC=C1C4=CC=CC(OCC5=CN(CCCN6CCN(C([C@H](CS(=O)(O)=O)NC([C@@H](NC(CC[C@H](C(O)=O)N7CCN(CC(O)=O)CCN(CC(O)=O)CC7)=O)CS(=O)(O)=O)=O)=O)CC6)N=N5)=C4C.O=S(O)=O.[64Cu+2]	199	608
[64Cu]Cu-3	CC1=C(COC2=CC(OCC3=CN=CC(S(=O)(C)=O)=C3)=C(CN[C@@H](CS(=O)(O)=O)C(NCCS(=O)(O)=O)=O)C=C2Cl)C=CC=C1C4=CC=CC(OCC5=CN(CCCN6CCN(C([C@H](CS(=O)(O)=O)NC(CC[C@H](C(O)=O)N7CCN(CC(O)=O)CCN(CC(O)=O)CC7)=O)=O)CC6)N=N5)=C4C.[64Cu+2]	93.7	20.9
[64Cu]Cu-4	CC1=C(COC2=CC(OCC3=CN=CC(S(=O)(C)=O)=C3)=C(CN[C@@H](CS(=O)(O)=O)C(NCCP(O)(O)=O)=O)C=C2Cl)C=CC=C1C4=CC=CC(OCC5=CN(CCCN6CCN(C(CC[C@H](C(O)=O)N7CCN(CC(O)=O)CCN(CC(O)=O)CC7)=O)CC6)N=N5)=C4C.[64Cu+2]	112	201
[64Cu]Cu-5	CC1=C(COC2=CC(OCC3=CN=CC(S(=O)(C)=O)=C3)=C(CN[C@@H](CS(=O)(O)=O)C(NCCP(O)(O)=O)=O)C=C2Cl)C=CC=C1C4=CC=CC(OCC5=CN(CCCN6CCN(C([C@H](CS(=O)(O)=O)NC(CC[C@H](C(O)=O)N7CCN(CC(O)=O)CCN(CC(O)=O)CC7)=O)=O)CC6)N=N5)=C4C.[64Cu+2]	82.4	110
[64Cu]Cu-6	CC1=C(COC2=CC(OCC3=CN=CC(S(=O)(C)=O)=C3)=C(CN[C@@H](CS(=O)(O)=O)C(NCCP(O)(O)=O)=O)C=C2Cl)C=CC=C1C4=CC=CC(OCC5=CN(CCCN6CCN(C([C@H](CP(O)(O)=O)NC(CC[C@H](C(O)=O)N7CCN(CC(O)=O)CCN(CC(O)=O)CC7)=O)=O)CC6)N=N5)=C4C.[64Cu+2]	532.8	22.2
